# Supplementary material for: ReproPhylo: An Environment for Reproducible Phylogenomics
Source: PLoS Comput Biol. 2015 Sep 3;11(9):e1004447. doi: 10.1371/journal.pcbi.1004447 (PMC4559436; doi:10.1371/journal.pcbi.1004447)
Supplement: S1 Results — A results archive produced by ReproPhylo, containing the serialized Project, input and output files, scripts and an HTML report. http://dx.doi.org/10.6084/m9.figshare.1409488 (ZIP) [file pcbi.1004447.s004.zip]

Archive with 17 entries (15 files):
- report/
- report/Bootstrap.css
- report/IPython_Notebook_for_ReproPhylo_MS.ipynb
- report/Tue_12_May_2015_02:50:34.pkl.tar.bz2
- report/files/
- report/files/1077.png
- report/files/1383.png
- report/files/1810.png
- report/files/357421429738848.49_entropy_0.00_0.00_loci_150_to_349.png
- report/files/357421429738848.49_entropy_0.00_0.00_loci_200_to_399.png
- report/files/357421429738848.49_entropy_0.00_0.00_loci_250_to_449.png
- report/files/357421429738848.49_entropy_0.30_0.00_loci_100_to_299.png
- report/files/357421429738848.49_entropy_0.48_0.00_loci_50_to_249.png
- report/files/357421429738848.49_entropy_1.14_0.00_loci_0_to_199.png
- report/report.html
- report/sequences_and_metadata.gb.tar.bz2
- report/tree_and_alns.xml.tar.bz2
