# Supplementary material for: ReproPhylo: An Environment for Reproducible Phylogenomics
Source: PLoS Comput Biol. 2015 Sep 3;11(9):e1004447. doi: 10.1371/journal.pcbi.1004447 (PMC4559436; doi:10.1371/journal.pcbi.1004447)
Supplement: S1 Results — A results archive produced by ReproPhylo, containing the serialized Project, input and output files, scripts and an HTML report. http://dx.doi.org/10.6084/m9.figshare.1409488 (ZIP) [file pcbi.1004447.s004.zip › report/IPython_Notebook_for_ReproPhylo_MS.ipynb]

# %% [markdown]
# Analysis for the ReproPhylo menuscript

This notebook containts the analysis conducted for the ReproPhylo manuscript. [The repository containig it](https://github.com/HullUni-bioinformatics/Szitenberg_et_all_15-ReproPhylo), as well as related files, is at [https://github.com/HullUni-bioinformatics](https://github.com/HullUni-bioinformatics). The ReproPhylo pipeline is needed to run it is provided as a [Docker image](https://registry.hub.docker.com/u/szitenberg/reprophylo/). The manual and development version is in our Git page [GitHub page](http://hulluni-bioinformatics.github.io/ReproPhylo/).


# Table of content
1   [The full unannotates script](#1-The-full,-unannotated-script:)  
2   [The same script, with annotations](#2-The-same-script,-with-annotations)    
&nbsp;&nbsp;&nbsp;2.1   [Turn a nexus file with PAUP style charset lines into a ReproPhylo Project instance](#2.1-Turn-a-nexus-file-with-PAUP-style-charset-lines-into-a-ReproPhylo-Project-instance)    
&nbsp;&nbsp;&nbsp;2.2   [Read a supplementary table with pandas](#2.2-Read-a-supplementary-table-with-pandas)  
&nbsp;&nbsp;&nbsp;2.3   [Manually assign species to clades](#2.3-Manually-assign-species-to-clades)    
&nbsp;&nbsp;&nbsp;2.4   [Export all the records to a text file](#2.4-Export-all-the-records-to-a-text-file)   
&nbsp;&nbsp;&nbsp;2.5   [Making sure all-gap possitions are removed from the alignments](#2.5-Making-sure-all-gap-positions-are-removed-from-the-read-alignments)    
&nbsp;&nbsp;&nbsp;2.6   [Preparing supermatrices from 200 loci long sliding windows along the entrophy gradient](#2.6-Preparing-supermatrices-from-200-loci-long-sliding-windows-along-the-entropy-gradient)  
&nbsp;&nbsp;&nbsp;&nbsp;&nbsp;&nbsp;2.6.1   [Calculating the statistics](#2.6.1-Calculating-the-statistics)  
&nbsp;&nbsp;&nbsp;&nbsp;&nbsp;&nbsp;2.6.2   [Sort the loci according to statistics values](#2.6.2-Sort-the-alignmnets-according-to-statistics-values)  
&nbsp;&nbsp;&nbsp;&nbsp;&nbsp;&nbsp;2.6.3   [Figure 2A](#2.6.3-Figure-2-A)  
&nbsp;&nbsp;&nbsp;&nbsp;&nbsp;&nbsp;2.6.4   [Figure S1, Plot a box plot for each parameter and locus](b#2.6.4-Plot-a-box-plot-for-each-parameter-for-each-locus)  
&nbsp;&nbsp;&nbsp;2.7   [Prepare the Concatenation objects](#2.7-Prepare-the-Concatenation-objects)  
&nbsp;&nbsp;&nbsp;2.8   [Reconstruct the trees](#2.8-Reconstruct-the-trees)  
&nbsp;&nbsp;&nbsp;2.9   [Verify the git commit](#2.9-Verify-git-commit)  
&nbsp;&nbsp;&nbsp;2.10  [Plot the trees, Figure 2A 1-6](#2.10-Plot-the-trees---Figure-2A-1-6)  
&nbsp;&nbsp;&nbsp;2.11  [Robinson Foulds like metrics](#2.11-Robinson-foulds-like-metrics)   
&nbsp;&nbsp;&nbsp;&nbsp;&nbsp;&nbsp;2.11.1   [Figure 2B - Topological](#2.11.1-Figure-2B:-Topological)  
&nbsp;&nbsp;&nbsp;&nbsp;&nbsp;&nbsp;2.11.2   [Figure 2C - Branch length](#2.11.2-Figure-2-C:-Branch-length)  
&nbsp;&nbsp;&nbsp;&nbsp;&nbsp;&nbsp;2.11.3   [Figure 2D - Proportional](#2.11.3-Figure-2-D:-proportional)  
&nbsp;&nbsp;&nbsp;2.12  [Prepare zip folder](#2.12-Prepare-zip-folder)  
&nbsp;&nbsp;&nbsp;2.13 [Add README and commit](#2.13-Add-README-and-commit)  
&nbsp;&nbsp;&nbsp;2.14 [Manual commit of some additional files](#2.14-Manual-commit-of-some-additional-files)  

# %% [markdown]
# 1 The full, unannotated script:
The cell bellow contains the full analysis. Default values are not shown.  
An annotated version follows. Default values are explicitly indicated there.

# %% [code]
from reprophylo import *


# Read Kawahara_Breinholt_2014 loci and start a Project 
nexus_filename = 'data/Kawahara_Breinholt_2014/'+\
                 'Kawahara_Breinholt_2014_26taxa_465loci_Degen_nt12.nex'
    
pj = pj_from_nexus_w_charset(nexus_filename, 'data', 'dna', 'CDS', project = True,
                             pickle = 'szitenberg_et_al_15_reprophylo',git = True)     

# manually read metadata with pandas from 
# Kawahara_Breinholt_2014 supplementary file
supp3 = 'data/Kawahara_Breinholt_2014/'+\
        'rspb20140970supp3.csv'
    
metadata = pd.read_table(supp3, skiprows=2)

for r in pj.records:
    source = r.features[0]
    original_id = source.qualifiers['original_id'][0]
    record_metadata = metadata.loc[metadata['Sample ID'] == original_id]
    record_metadata = record_metadata.to_dict()for key in record_metadata:                                          # This will add each value in the table
        source.qualifiers[key] = [record_metadata[key].items()[0][1]] 
    source.qualifiers['organism'] = source.qualifiers['Taxa'] 
    
# Manually assign clades to taxa:
clades =       {'Papilio glaucus': 'butterfilies',
                'Macrosoma sp.*': 'butterfilies',
                'Megathymus yuccae*': 'butterfilies',
                'Semomesia campanea': 'butterfilies',
                'Danaus plexippus*': 'butterfilies',
                'Phyllocnistis citrella*': 'I',
                'Plutella xylostella*': 'I',
                'Grapholita dimorpha*': 'I',
                'Lantanophaga pusillidactyla*': 'I',
                'Urodus parvula*': 'I',
                'Morpheis mathani*': 'I',
                'Megalopyge tharops*': 'I',
                'Dalcera abrasa*': 'I',
                'Thubana sp.*': 'III',
                'Pterodecta felderi*': 'III',
                'Zeuzerodes maculata*': 'III',
                'Lacosoma ludolpha*': 'IV',
                'Lyssa zampa*': 'IV',
                'Nothus lunus*': 'IV',
                'Nemoria lixaria*': 'IV',
                'Anigraea sp.': 'IV',
                'Bombyx mori*': 'IV',
                'Manduca sexta*': 'IV',
                'Artace sp.*': 'IV',
                'Myelobia sp.*': 'IV',
                'Actias luna*': 'IV'}

pj.add_qualifier_from_source('Taxa')

for taxon in clades:               
    pj.if_this_then_that(taxon, 'Taxa', clades[taxon], 'Clade')
    
# Remove all gap positions
trimal = TrimalConf(pj, method_name='no_trim', trimal_commands={'noallgaps': True}) 
pj.trim([trimal])

# Calculate loci statistics
# (entropy, conservation, gap score, GC content and sequence lengths)
stats = LociStats(pj)

# Sort the loci according to entropy
stats.sort(parameter = 'entropy', reverse = True)

# Plot the loci statistics as boxplots
stats.plot('plots.png', figsize=(15,23),  params='all',
           lable_fsize=20, xtick_fsize=2, ytick_fsize=1,
           boxcolor='salmon',
           whiskercolor='gray',
           capcolor='black',
           mediancolor='white',
           medianline_w=3)

# Make concatenations of 200 loci sliding window of entropy
concatenations = stats.slide_loci('source_original_id',
                                  parameter='entropy',
                                  start=0,length=200,step=50)  

# Add the concatenation objects to the project
for concat in concatenations:
    pj.add_concatenation(concat)
    
# Create the supermatrices
pj.make_concatenation_alignments()

# And collect their names
aln_names = [c.name for c in pj.concatenations]

# Build the trees
raxml = RaxmlConf(pj, alns=aln_names, threads=6)

# reconstruct the trees
pj.tree([raxml])

# Remove stars from species names  
from itertools import chain

for f in chain(*[r.features for r in pj.records]):
    if 'Taxa' in f.qualifiers:
        f.qualifiers['Taxa'][0] = f.qualifiers['Taxa'][0].replace('*','')
        
pj.propagate_metadata()


# Plot the trees
pics = {'Bombycoidea': 'silhouettes/Bombycoidea.png',
        'Calliduloidea': 'silhouettes/Calliduloidea.png',
        'Cossoidea': 'silhouettes/Cossoidea.png',
        'Gelechioidea': 'silhouettes/Gelechioidea.png',
        'Geometroidea': 'silhouettes/Geometroidea.png',
        'Hepialoidea': 'silhouettes/Hepialoidea.png',
        'Papilionoidea': 'silhouettes/Papilionoidea.png',
        'Mimallonoidea': 'silhouettes/Mimallonoidea.png',
        'Zygaenoidea': 'silhouettes/Zygaenoidea.png',
        'Lasiocampoidea': 'silhouettes/Lasiocampoidea.png',
        'Thyridoidea': 'silhouettes/Thyridoidea.png',
        'Pterophoroidea': 'silhouettes/Pterophoroidea.png',
        'Pyraloidea': 'silhouettes/Pyraloidea.png',
        'Noctuoidea': 'silhouettes/Noctuoidea.png',
        'Gracillarioidea': 'silhouettes/Gracillarioidea.png',
        'Yponomeutoidea': 'silhouettes/Yponomeutoidea.png',
        'Urodoidea': 'silhouettes/Urodoidea.png',
        'Tortricoidea': 'silhouettes/Tortricoidea.png'
        
       }

colors = {'Bombycoidea': 'DodgerBlue',
          'Calliduloidea': 'DodgerBlue',
          'Cossoidea': 'DodgerBlue',
          'Gelechioidea': 'DodgerBlue',
          'Geometroidea': 'DodgerBlue',
          'Hepialoidea': 'DodgerBlue',
          'Papilionoidea': 'SaddleBrown',
          'Mimallonoidea': 'DodgerBlue',
          'Zygaenoidea': 'DodgerBlue',
          'Lasiocampoidea': 'DodgerBlue',
          'Thyridoidea': 'DodgerBlue',
          'Pterophoroidea': 'DodgerBlue',
          'Pyraloidea': 'DodgerBlue',
          'Noctuoidea': 'DodgerBlue',
         'Gracillarioidea': 'DodgerBlue',
         'Yponomeutoidea': 'DodgerBlue',
         'Urodoidea': 'DodgerBlue',
         'Tortricoidea': 'DodgerBlue'}
            
bg =  {'butterfilies': 'LightSkyBlue',
       'I': 'PowderBlue',
       'III': 'LightGrey',
       'IV': 'Beige'
      }


supports = { 'DarkBlue' : [100,99],
             'DimGray': [99,80]}
dir_name = "butterfly_figs"

html_name = "%s/figures.html"%dir_name

if not os.path.exists(dir_name):
    os.mkdir(dir_name)

pj.clear_tree_annotations()  

pj.annotate(dir_name, 'mid','mid', ['Taxa'], 
            leaf_node_color_meta='source_Superfamily',
            leaf_label_colors=colors, ftype='Arial Black',
            fsize=40, node_support_dict=supports,
            support_bullet_size=15, pic_meta='source_Superfamily', 
            pic_paths=pics, pic_w=85, pic_h=65, node_bg_meta='Clade',     
            node_bg_color=bg, branch_width=6, branch_color='RoyalBlue',
            scale=2500, html=html_name)

# Calculate pairwise tree distances
if not os.path.exists('rf_figs'):
    os.mkdir('rf_figs')
    
# topological
figfile1, legend = calc_rf(pj, 'rf_figs', rf_type='topology', unrooted_trees=True, trees=trees)
# branch-length
figfile2, legend = calc_rf(pj, 'rf_figs', rf_type='branch-length', unrooted_trees=True, trees=trees)
# topological
figfile3,legend = calc_rf(pj, 'rf_figs', rf_type='proportional', unrooted_trees=True, trees=trees)

# Write a zip file
publish(pj, 'report', 'butterfly_figs/',
        compare_trees=['topology','branch-length','proportional'],
        trees_to_compare=trees)

# %% [markdown]
# 2 The same script, with annotations

# %% [code]
from reprophylo import *

# %% [markdown]
## 2.1 Turn a nexus file with PAUP style charset lines into a ReproPhylo Project instance
Any file format can be read, (see [manual](http://goo.gl/yW6J1J)).  
If GenBank or EMBL formats are read, the metadata is stored and is usable throughout. See example in use case 1 in the [manual](http://goo.gl/yW6J1J).

# %% [code]
nexus_filename = 'data/Kawahara_Breinholt_2014/'+\
                 'Kawahara_Breinholt_2014_26taxa_465loci_Degen_nt12.nex'

pj = pj_from_nexus_w_charset(nexus_filename,
                             
                             'data',             # path to write intermediate fasta file    
                             
                             'dna',              # Character type ('dna' or 'prot')
                             
                             'CDS',              # Feature type (Any)
                             
                             project = True,     # Will return a Project instance instead of a list
                                                 # of fasta files per partition 
                                                 # if project will save it to this file:
                             pickle = 'szitenberg_et_al_15_reprophylo',
                             
                             git = True)         # Will start and manage repository

# %% [code]
pickle_pj(pj, 'szitenberg_et_al_15_reprophylo')

# %% [markdown]
If the keyword `project` is False (default), the function returns a list of fasta file names and a list of Loci objects.  
This is usefull when the loci are not all the same character type or feature type.  
 
If `project` == False, the usage is:

<pre>
filenames, loci_list = make_fasta_files_from_nexus(nexus_filename,
                                                   'data', 'dna', 'CDS')
pj = Project(loci_list)
                                
for f in filenames:
    locus_name = f.split('/')[-1].split('.')[0]
    pj.read_alignment(f, 'dna','CDS',locus_name)
    
</pre>
                                            
This takes a while (for both project=True and False) because a few things are happening at the background. 
It is worth while for downstream steps
                                                


# %% [markdown]
#### Tip:
Next time you run, start here by unpickling the file:  
<pre>
pj = unpickle_pj('szitenberg_et_al_15_reprophylo')
</pre>

This is much much faster than reading the data. Git will pick up with the same repository.

# %% [code]
#pj = unpickle_pj('szitenberg_et_al_15_reprophylo')

# %% [markdown]
## 2.2 Read a supplementary table with pandas

# %% [code]
import pandas as pd


# This reads a supplementary table
# form Kawahara and Breinholt 2014
supp3 = 'data/Kawahara_Breinholt_2014/'+\
        'rspb20140970supp3.csv'
    
metadata = pd.read_table(supp3, skiprows=2)

# This places the info from the table
# in the metadta of the sequence records:

# Iterate all the records (each sequence in each locus)
# and update their metadata based on the supplementary
# table

for r in pj.records:
    source = r.features[0]                                               # This is a Biopython (GenBank)
                                                                         # source feature. Since we read a 
                                                                         # Nexus file, it was generated
                                                                         # by ReproPhylo rather than read.
                                                                         # If a GenBank file is read, the source
                                                                         # and other features are read as well.
                
    original_id = source.qualifiers['original_id'][0]                    # This is the nexus sequence header.
                                                                         # To allow abstraction, the actual
                                                                         # records id is generated by the system
                                                                         # when formats other than GenBank or EMBL
                                                                         # are read
                    
    record_metadata = metadata.loc[metadata['Sample ID'] == original_id] # The 'original_id' is the 'Sample ID'
                                                                         #  in the supplementary table.
                                                                         # This will get the table line for 
                                                                         # the current 'original_id'.
                
    record_metadata = record_metadata.to_dict()                          # This will turn the line into a dictionery 
                                                                         # with column names as keys.
                                                                         # A dictionary is the python equivalent
                                                                         # for the perl array.
    
    for key in record_metadata:                                          # This will add each value in the table
        source.qualifiers[key] = [record_metadata[key].items()[0][1]]    # line to the Biopython feature qualifiers
                                                                         # in the source feature
          
        
    source.qualifiers['organism'] = source.qualifiers['Taxa']            # the 'Taxa' column in the 
                                                                         # supplementary contains
                                                                         # the 'organism' sensu GenBank
        


        
pickle_pj(pj, 'szitenberg_et_al_15_reprophylo')

# %% [markdown]
## 2.3 Manually assign species to clades

# %% [code]
clades =       {'Papilio glaucus': 'butterfilies',    # This is a manual assignment of the 'organism'
                'Macrosoma sp.*': 'butterfilies',     # values to lepidopteran clades sensu
                'Megathymus yuccae*': 'butterfilies', # Kawahara and Breinholt 2014.
                'Semomesia campanea': 'butterfilies',
                'Danaus plexippus*': 'butterfilies',
                'Phyllocnistis citrella*': 'I',
                'Plutella xylostella*': 'I',
                'Grapholita dimorpha*': 'I',
                'Lantanophaga pusillidactyla*': 'I',
                'Urodus parvula*': 'I',
                'Morpheis mathani*': 'I',
                'Megalopyge tharops*': 'I',
                'Dalcera abrasa*': 'I',
                'Thubana sp.*': 'III',
                'Pterodecta felderi*': 'III',
                'Zeuzerodes maculata*': 'III',
                'Lacosoma ludolpha*': 'IV',
                'Lyssa zampa*': 'IV',
                'Nothus lunus*': 'IV',
                'Nemoria lixaria*': 'IV',
                'Anigraea sp.': 'IV',
                'Bombyx mori*': 'IV',
                'Manduca sexta*': 'IV',
                'Artace sp.*': 'IV',
                'Myelobia sp.*': 'IV',
                'Actias luna*': 'IV'}

pj.add_qualifier_from_source('Taxa')  # This copies the 'Taxa' qualifier from the source
                                      # feature to all the other features in the record
                                      # (Biopython SeqFeature. See detailed explanation
                                      # in the ReproPhylo manual). It is not necessary,
                                      # but good practice, because we might want to edit
                                      # it for non-source features and keep the original
                                      # as backup in the source feature.

for taxon in clades:                                            # This will assign a 'Clade' qualifier to each 
    pj.if_this_then_that(taxon, 'Taxa', clades[taxon], 'Clade') # feature in each record based on the 'clades'
                                                                # dictionary, manually created above.


# If we were doing this in a project that contains trees,
# the following line makes sure the trees
# are informed of the changes to the metadata:

pj.propagate_metadata() 

# %% [markdown]
## 2.4 Export all the records to a text file
A text file is not required for downstream process, but can be written for insepction. The default format is GenBank. Other complete representations of the data are the EMBL and CSV formats. All other formats can be chosen as well, but they will not represent the metadta.

# %% [code]
pj.write('data/sequence_and_metadata.gb') # GenBank
pj.write('data/sequence_and_metadata.csv', format='csv') # spreadsheet

# %% [markdown]
### Example GenBank formated record
<pre>
LOCUS       denovo0                 1357 bp    DNA              UNK 01-JAN-1980
DEFINITION  .
ACCESSION   denovo0
VERSION     denovo0
KEYWORDS    .
SOURCE      .
  ORGANISM  .
            .
FEATURES             Location/Qualifiers                   # These are annotations and not a part of the output
     source          1..1357                               # ==================================================
                     /Sample ID="Bmoricds"                 # From the supplementary table
                     /Minimum contig size=87               # From the supplementary table
                     /Superfamily="Bombycoidea"            # From the supplementary table
                     /Family="Bombycidae"                  # From the supplementary table
                     /#taxa Per lane="nan"                 # From the supplementary table
                     /Locality="nan"                       # From the supplementary table
                     /Taxa="Bombyx mori"                   # From the supplementary table
                     /Collector="nan"                      # From the supplementary table
                     /Genbank SRA accession number="nan"   # From the supplementary table
                     /Maximum contig size=56289            # From the supplementary table
                     /N50=1698                             # From the supplementary table
                     /Collection date="nan"                # From the supplementary table
                     /feature_id="denovo0_source"          # SYSTEM GENERATED
                     /Collection country/region="nan"      # From the supplementary table
                     /original_id="Bmoricds"               # NEXUS FILE SEQUENCE HEADER
                     /original_desc                        # Only when fasta or stockholm are read
                     /# of contigs=14623                   # From the supplementary table
                     /Mean contig size=1224                # From the supplementary table
                     /Total bp=17891307                    # From the supplementary table
                     /Data type="Genomic gene set"         # From the supplementary table
                     /organism="Bombyx mori"               # CREATED ABOVE
     CDS             1..1357                               #
                     /Taxa="Bombyx mori"                   # CREATED ABOVE     
                     /Clade="IV"                           # CREATED ABOVE
                     /nuc_degen_prop="0.0707442888725"     # SYSTEM GENERATED
                     /feature_id="denovo0_f0"              # SYSTEM GENERATED
                     /GC_content="43.0361090641"           # SYSTEM GENERATED
                     /gene="EOG69CQC1_1"                   # THE SET NAME FROM THE CHARSET COMMAND IN THE NEXUS FILE
ORIGIN
        1 cagtgcaagg gtattaytaa ggccgacagt gtccgcgaag taacacgcat ccggtgcagt
       61 aaytmgatgc ccmgg[...]                            # Truncated for presentation
//
</pre>

# %% [markdown]
## 2.5 Making sure all-gap positions are removed from the read alignments
There is no sequence alignment step in this analysis because we read aligned sequences. To learn about sequene alignmnet with MAFFT or MUSCLE in ReproPhylo, see the case studies in the [manual](http://goo.gl/yW6J1J).  The syntax is similar to that of the trimming step which will be done next.

Alignmnet trimming is done with TrimAl, which allows automated heuristic approaches or manual approaches. Here we use it only to remove all gaps positions because we want to keep the alignmnet as it was used in the original publication. See the [manual](http://goo.gl/yW6J1J) for more options.

# %% [code]
# make a TrimAl configuration object

trimal = TrimalConf(pj,                                    # The Project instance
                    method_name='no_trim',                 # Any unique string
                    trimal_commands={'noallgaps': True})   # Any TrimAl command line argument
                                                           # TrimAl Flags receive True or False
    
# Every Conf object gets a unique generated ID, even
# if the method name was used in this Project.
# If an existing method name
# is reused, its results will be overwritten, and
# it will be distinguised from previous versions by
# the system ID.
                                                                      

# %% [markdown]
### The TrimalConf default values:

<pre>
TrimalConf(pj, 
           method_name='gappyout',
           program_name='trimal',
           cmd='default',                      # The defaults cmd is in Project.defaults['trimal']
                                               # You can change the default value or provide it here.
                                               
           alns='all',                         # Or a list of specific alignmnet names.
           trimal_commands={'gappyout': True})
</pre>

# %% [markdown]
### Trimming execution
The trim Project method excepts a list of one or more `TrimalConf` objects. Different objects can be used to trim different subsets of alignments.

# %% [code]
pj.trim([trimal])

# %% [markdown]
## 2.6 Preparing supermatrices from 200 loci long sliding windows along the entropy gradient
### 2.6.1 Calculating the statistics
Entropy, conservation, and gap score will be calculated for each position in each alignmnet.  
Sequence length and GC content will be calculated for each untrimmed sequence in each locus.

This is done by passing the `Project` instance (`pj`) into a `LociStats` object:

# %% [code]
stats = LociStats(pj,                      # The Project instance
                  
                  trimmed=True,            # Only trimmed alignments will be checked
                  
                  alignmnet_method=None,   # If specified, only regard alignments created
                                           # with this method
                                           
                  trimming_method=None)    # If specified, only regard alignments trimmed
                                           # with this method
    
                                           # By default, only regard the first occurance
                                           # of each locus, if it was aligned or trimmed
                                           # using more than one method

# %% [markdown]
### 2.6.2 Sort the alignmnets according to statistics values
This done by using the `sort` method of the `LociStats` instance:

# %% [code]
stats.sort(parameter = 'entropy',     # Sort the loci according to entropy values
           
           percentile=50,             # First sort by the specified percentile of each locus,
                                      # typically, the median
                                      
           percentile_range=(25,75),  # Then, sort by the distance between the specified percentiles
                                      # for each locus, typically the 25 and 75 percentiles
                                      
           reverse = True)            # Sort in descending order

# %% [markdown]
### 2.6.3 Figure 2 A
**The next cell produced Figure 2A**. It plots the entropy distribution as a box-plot for each locus. The brown dot is the median, the blue stretch is the 25-75 percentiles, the black stretches are the > 95 and < 5 percentiles.

# %% [code]
%matplotlib inline

stats.plot('entropy.png',     # Output file name
           
           figsize=(30,7),    # Figure size in cm
           
           params=['entropy'],# The parameters to include.
                              # can take a list of just one or a few parameters
                              # including 'entropy','conservation', 'gapscore'
                              # 'sequence_length' and 'sequence_gc'
           
           lable_fsize=40,
           
           xtick_fsize=0,
           
           ytick_fsize=1,
          
           boxcolor='DodgerBlue',
           whiskercolor='black',
           capcolor='black',
           mediancolor='SaddleBrown',
           medianline_w=5)

# %% [markdown]
### 2.6.4 Figure S1, Plot a box plot for each parameter for each locus
In the resulting figure the loci will be sorted in a descending order of the entropy median, as a result of the above sorting step.
As expected, entropy is correlated with the conservation value. It is not correlated with other measures which makes its effect easy to check.

# %% [code]
stats.plot('plot.png',     # Output file name
           
           figsize=(50,23), # Figure size in cm
           
           params='all',    # The parameters to include.
                            # can take a list of just one
                            # or a few parameters
                            # including 'entropy','conservation',
                            # 'gapscore', 'sequence_length'
                            # and 'sequence_gc'
           
           lable_fsize=20,
           
           xtick_fsize=10,
           
           ytick_fsize=1,
          
           boxcolor='salmon',
           whiskercolor='gray',
           capcolor='black',
           mediancolor='white',
           medianline_w=3)

# %% [markdown]
## 2.7 Prepare the Concatenation objects
`Concatenation` objects contain the configuration information for building a supermatrix. This will produce six `Concatenation` objects each with a sliding window of 200 loci, along the entropy gradient.

# %% [code]
concatenations = stats.slide_loci('source_original_id', # OTU metadata value.
                                                        # sequences from different loci
                                                        # ,which share this value,
                                                        # will be considered to belong to
                                                        # the same sample and will be
                                                        # concatenated
                                  
                                  median_range='all',   # Before starting the slide,
                                                        # you can exclude loci
                                  parameter='entropy',  # which median fall outside
                                                        # the specified range
                                                        # of the specified parameter.
                                                        # The remaining loci will still
                                                        # be sorted according to the
                                                        # parameter specified in the
                                                        # sorting step above, and not
                                                        # according to the parameter that
                                                        # specified here, if it is
                                                        # different from above.
                                  
                                  start=0,              # Counting from the first locus
                                                        # that was not excluded,
                                                        # start the first window here.
                                  
                                  length=200,           # the length of the window,
                                                        # counting 200 loci that were
                                                        # not filtered out
                                  
                                  step=50)              # the length of the slide.

# Add the concatenation objects to the project
for concat in concatenations:
    pj.add_concatenation(concat)
    
# Create the supermatrices
pj.make_concatenation_alignments()

# And collect their names
aln_names = [c.name for c in pj.concatenations]

# %% [markdown]
## 2.8 Reconstruct the trees
This will build trees only for the supermatrices because we pass their names. First we configure the analysis using a `RaxmlConf` object and then we execute it.  
The `RaxmlConf` object has several presets coresponding to several tree reconstruction approaches. These can be modified by using command line arguments. Alternatively, the program Phylobayes can be used with the `PbConf` object.

# %% [code]
raxml = RaxmlConf(pj,
                  
                  method_name='fa',
                  
                  program_name='raxmlHPC-PTHREADS-SSE3',
                  
                  keepfiles=False,                           # RAxML result files are
                                                             # deleted by default
                  
                  
                  cmd='default',
                  
                  preset='fa',                               # The default preset 'fa',
                                                             # will invoke the " -f a "
                                                             # algorithm. See manual for
                                                             # other presets
                  
                  alns=aln_names,                            # Instead of the default value
                                                             # 'all', this object will apply
                                                             # only for the supermatrices
                                                             
                  model='GAMMA',                             # Any RAxML model
                  
                  matrix='JTT',                              # Any substitution matrix in RAxML.
                                                             # For DNA data, this defaults to GTR
                  
                  
                  cline_args={},                             # Any RAxML keyword and argument.
                                                             # For example: {'#': 1000}, will change
                                                             # the default 100 rappid bootstrap
                                                             # replicates.
                  
                  threads=6)

# reconstruct the trees
pj.tree([raxml])

# %% [markdown]
#### Note:
The value of -m is always PROT for concatenations. This is overridden by the partition file, where DNA will be specified for DNA partitions, envoking the GTR matrix of nucleic acid substitution. You can check the info file while the analysis runs or by using the `keepfiles = True` keyword to verify.

# %% [markdown]
## 2.9 Verify git commit
At any step it is possible to confirm that git is working and recording the changes

# %% [code]
print pj.last_git_log()

# %% [markdown]
## 2.10 Plot the trees - Figure 2A 1-6

# %% [code]
# Remove stars from species names  
from itertools import chain

for f in chain(*[r.features for r in pj.records]):
    if 'Taxa' in f.qualifiers:
        f.qualifiers['Taxa'][0] = f.qualifiers['Taxa'][0].replace('*','')
        
pj.propagate_metadata()

pics = {'Bombycoidea': 'silhouettes/Bombycoidea.png',
        'Calliduloidea': 'silhouettes/Calliduloidea.png',
        'Cossoidea': 'silhouettes/Cossoidea.png',
        'Gelechioidea': 'silhouettes/Gelechioidea.png',
        'Geometroidea': 'silhouettes/Geometroidea.png',
        'Hepialoidea': 'silhouettes/Hepialoidea.png',
        'Papilionoidea': 'silhouettes/Papilionoidea.png',
        'Mimallonoidea': 'silhouettes/Mimallonoidea.png',
        'Zygaenoidea': 'silhouettes/Zygaenoidea.png',
        'Lasiocampoidea': 'silhouettes/Lasiocampoidea.png',
        'Thyridoidea': 'silhouettes/Thyridoidea.png',
        'Pterophoroidea': 'silhouettes/Pterophoroidea.png',
        'Pyraloidea': 'silhouettes/Pyraloidea.png',
        'Noctuoidea': 'silhouettes/Noctuoidea.png',
        'Gracillarioidea': 'silhouettes/Gracillarioidea.png',
        'Yponomeutoidea': 'silhouettes/Yponomeutoidea.png',
        'Urodoidea': 'silhouettes/Urodoidea.png',
        'Tortricoidea': 'silhouettes/Tortricoidea.png'
        
       }

colors = {'Bombycoidea': 'DodgerBlue',
          'Calliduloidea': 'DodgerBlue',
          'Cossoidea': 'DodgerBlue',
          'Gelechioidea': 'DodgerBlue',
          'Geometroidea': 'DodgerBlue',
          'Hepialoidea': 'DodgerBlue',
          'Papilionoidea': 'SaddleBrown',
          'Mimallonoidea': 'DodgerBlue',
          'Zygaenoidea': 'DodgerBlue',
          'Lasiocampoidea': 'DodgerBlue',
          'Thyridoidea': 'DodgerBlue',
          'Pterophoroidea': 'DodgerBlue',
          'Pyraloidea': 'DodgerBlue',
          'Noctuoidea': 'DodgerBlue',
         'Gracillarioidea': 'DodgerBlue',
         'Yponomeutoidea': 'DodgerBlue',
         'Urodoidea': 'DodgerBlue',
         'Tortricoidea': 'DodgerBlue'}
            
bg =  {'butterfilies': 'LightSkyBlue',
       'I': 'PowderBlue',
       'III': 'LightGrey',
       'IV': 'Beige'
      }


supports = { 'DarkBlue' : [100,99],
             'DimGray': [99,80]}
             #'PaleTurquoise': [80,50]}


dir_name = "butterfly_figs"

html_name = "%s/figures.html"%dir_name

if not os.path.exists(dir_name):
    os.mkdir(dir_name)

pj.clear_tree_annotations()  

pj.annotate(dir_name,                    # Where to save the figures
            
            'mid',                       # Root at midpoint. Alternatively, specify
            'mid',                       # metadata and value to define outgroup
            
            ['Taxa'],             # a list of metadata fields to use for labels
            leaf_node_color_meta='source_Superfamily',
            leaf_label_colors=colors,
            ftype='Arial Black',
            fsize=40,
            
            node_support_dict=supports,  # colors and ranges of node support annotations
            support_bullet_size=15,
            
            pic_meta='source_Superfamily', 
            pic_paths=pics,
            pic_w=85, pic_h=65,
            
            node_bg_meta='Clade',     
            node_bg_color=bg,
            
            branch_width=6, branch_color='RoyalBlue',
            
            scale=2500,
            
            html=html_name)

# %% [code]
from reprophylo import *
pj = unpickle_pj('szitenberg_et_al_15_reprophylo')

# %% [markdown]
## 2.11 Robinson-foulds like metrics

# %% [code]
# Sort the trees in sensible order (optional)
pj.trees.keys()

# %% [code]
trees = ['entropy_1.14_0.00_loci_0_to_199@mixed@mixed@fa',
         'entropy_0.48_0.00_loci_50_to_249@mixed@mixed@fa',
         'entropy_0.30_0.00_loci_100_to_299@mixed@mixed@fa',
         'entropy_0.00_0.00_loci_150_to_349@mixed@mixed@fa',
         'entropy_0.00_0.00_loci_200_to_399@mixed@mixed@fa',
         'entropy_0.00_0.00_loci_250_to_449@mixed@mixed@fa',
        ]

# %% [markdown]
### 2.11.1 Figure 2B: Topological

# %% [code]
if not os.path.exists('rf_figs'):
    os.mkdir('rf_figs')
    
# topological

figfile1, legend = calc_rf(pj, 'rf_figs', rf_type='topology', mp_root=True, trees=trees)

# %% [code]
import IPython.display
IPython.display.Image(figfile1)

# %% [code]
print figfile1

# %% [code]
IPython.display.HTML(data=(HTML.table(legend[1:], header_row=legend[0])))

# %% [markdown]
#### Say we need to recall what Tree Metdod `fa` is:

# %% [code]
print pj.used_methods['fa']

# %% [markdown]
### 2.11.2 Figure 2 C: Branch length

# %% [code]
if not os.path.exists('rf_figs'):
    os.mkdir('rf_figs')
    
# branch-length

figfile2, legend = calc_rf(pj, 'rf_figs', rf_type='branch-length', mp_root=True, trees=trees)

# %% [code]
IPython.display.Image(figfile2)

# %% [code]
print figfile2

# %% [code]
IPython.display.HTML(data=(HTML.table(legend[1:], header_row=legend[0])))

# %% [markdown]
### 2.11.3 Figure 2 D: proportional

# %% [code]
if not os.path.exists('rf_figs'):
    os.mkdir('rf_figs')
import IPython.display    
# topological
figfile3,legend = calc_rf(pj, 'rf_figs', rf_type='proportional', mp_root=True, trees=trees)

# %% [code]
IPython.display.Image(figfile3)

# %% [code]
print figfile3

# %% [code]
IPython.display.HTML(data=(HTML.table(legend[1:], header_row=legend[0])))

# %% [markdown]
## 2.12 Prepare zip folder

# %% [code]
publish(pj, 'report', 'butterfly_figs/',
        compare_trees=['topology','branch-length','proportional'],
        trees_to_compare=trees )

# %% [markdown]
## 2.13 Add README

# %% [code]
%%file README.md
This repository was automatically created and 
maintained by [ReproPhylo V1](http://hulluni-bioinformatics.github.io/ReproPhylo/). 
It contains the analysis done for the paper *ReproPhylo: a python package 
 for reproducible phylogenomics* by Amir Szitenberg, Max John, Mark Blaxter and David Lunt.  

The data files in `data`, the ipython notebook and the pickled project `szitenberg_et_al_reprophylo` 
were all versioned and commited automatically as the foundation of the experiments reproducibility. 
The remaining files are manuscript related and where added manually later on.  
All the figures in the repository were created by the workflow, as can be seen in the IPython Notebook, 
or in its static copy, MethodsS1.html.
  
The commits list in this repository demonstrates the way in which ReproPhylo commits changes to the 
repo and the automatically generated commit massages. Some are very informative, such as 
[this one](https://github.com/HullUni-bioinformatics/Szitenberg_et_all_15-ReproPhylo/commit/6c085d736c9e9b9bfe8d3cc3b48e4c663ec8e190),
related to a commit of a tree reconstruction step.

# %% [markdown]
## 2.14 Manual commit of some additional files

# %% [code]
# Just in case, commit the pickle again
pickle_pj(pj, "szitenberg_et_al_15_reprophylo")

# %% [code]
# files to add manually:
files=['rf_figs', 'butterfly_figs/', 'silhouettes/', 'MethodsS1.html, Figure1.pdf', 'Figure1.png',
      'Figure2.pdf', 'Figure2.png', 'Figure2.png', 'plots.png', 'entropy.png',
      'README.md']

for f in files:
    rpgit.gitAdd(f)
rpgit.gitCommit('Additional files for the MS commited manually')

# %% [code]
from reprophylo import *
pj = unpickle_pj('szitenberg_et_al_15_reprophylo')

# %% [code]
lookup = dict((rec.id, str(rec.seq)) for rec in pj.trimmed_alignments['entropy_0.00_0.00_loci_250_to_449'])

# %% [code]
for clade in xmltree.get_terminals():
    key = clade.name
    accession = Phylo.PhyloXML.Accession(key, 'denovo')
    mol_seq = Phylo.PhyloXML.MolSeq(lookup[key], is_aligned=True)
    sequence = Phylo.PhyloXML.Sequence(type='dna', accession=accession, mol_seq=mol_seq)
    clade.sequences.append(sequence)

# %% [code]
Phylo.write(xmltree, 'test.xml', 'phyloxml')

# %% [code]
def write_phyloxml(self, filename):
    
    phyloxmls = []
    
    from Bio import Phylo
    from StringIO import StringIO
    
    for token in self.trees.keys():
        tree = Phylo.read(StringIO(self.trees[token][0].write(format=2)), 'newick')
        xmltree = tree.as_phyloxml()
        xmltree.name = token
        
        aln= None
        trimaln= None
        
        alnlookup = None
        trimalnlookup = None
        
        if token.split('@')[0] in [l.name for l in self.loci]:
            
            aln = self.alignments['%s@%s'%(token.split('@')[0], token.split('@')[1])]
            alnlookup = dict((rec.id, str(rec.seq)) for rec in aln)
            
            trimaln = self.alignments['%s@%s@%s'%(token.split('@')[0],
                                                token.split('@')[1],
                                                token.split('@')[2])]
            trimalnlookup = dict((rec.id, str(rec.seq)) for rec in trimaln)
            
        elif token.split('@')[0] in [c.name for c in self.concatenations]:
            
            trimaln = self.trimmed_alignments[token.split('@')[0]]
            trimalnlookup = dict((rec.id, str(rec.seq)) for rec in trimaln)
            
        else:
            raise RuntimeError('No locus or concatenation for tree %s'%token)
            
        for clade in xmltree.get_terminals():
            typ = 'dna'
            if (alnlookup and
                [l for l in self.loci if l.name == token.split('@')[0]][0].char_type == 'prot'):
                typ = 'protein'
            key = clade.name
            feautre_id = key
            if not alnlookup:
                feature_id = (self.trees[token][0]&key).feature_id
            
            dbtype = 'NCBI'
            if alnlookup and 'denovo' in key:
                dbtype= 'denovo'
            elif not alnlookup:
                dbtype= 'otu'
                
            accession = Phylo.PhyloXML.Accession(key, dbtype)
            mol_seq = Phylo.PhyloXML.MolSeq(trimalnlookup[key], is_aligned=True)
            sequence = Phylo.PhyloXML.Sequence(type=typ,
                                               accession=accession,
                                               mol_seq=mol_seq,
                                               annotations=[Phylo.PhyloXML.Annotation(evidence='trimmed')])
            
            if alnlookup:
                mol_seq = Phylo.PhyloXML.MolSeq(alnlookup[key], is_aligned=True)
                sequence = Phylo.PhyloXML.Sequence(type=typ,
                                                   accession=accession,
                                                   mol_seq=mol_seq)
                
            
            clade.sequences.append(sequence)
        
        others = [Phylo.PhyloXML.Other(tag='trimmedaln',
                                       attributes={'treename':token},
                                       value=trimaln.format('phylip-relaxed'))]
        if aln:
            others.append(Phylo.PhyloXML.Other(tag='aln',
                                               attributes={'treename':token},
                                               value=aln.format('phylip-relaxed')))
        xmltree.other = others 
            
        phyloxmls.append(xmltree)  
        
    Phylo.write(phyloxmls, filename, 'phyloxml')
        

# %% [code]
write_phyloxml(pj, 'test.xml')

# %% [code]
